# Supplementary material for: Genomic Selection for Wheat Blast in a Diversity Panel, Breeding Panel and Full-Sibs Panel
Source: Front Plant Sci. 2022 Jan 7;12:745379. doi: 10.3389/fpls.2021.745379 (PMC8782147; doi:10.3389/fpls.2021.745379)
Supplement: Supplementary Data 1 — Wheat blast indices of the lines in the diversity, breeding and full-sibs panel that were evaluated in Jashore, Okinawa and Quirusillas in two different planting dates indicated as first planting (FP) and second planting (SP) and the datasets are referred to by the site followed by the harvest year and planting time. [file Data_Sheet_1.CSV]

Gid	Panel	Jashore 2018 FP	Jashore 2018 SP	Jashore 2019 FP	Jashore 2019 SP	Okinawa 2018 FP	Okinawa 2018 SP	Okinawa 2019 FP	Okinawa 2019 SP	Quirusillas 2018 FP	Quirusillas 2018 SP	Quirusillas 2019 FP	Quirusillas 2019 SP
152830	Diversity panel	43.75	39.6			11.61290323	55.31914894			0	49.7005988	66.07142857	35.48387097
4755014	Diversity panel	0	15.55555556			0	0			0	0	0	0
4836044	Diversity panel	25.47169811	1.578947368			0	4.444444444			0	11.05527638	0	0
4936520	Diversity panel	3.333333333	27.04918033			0	0			0	0	0	0
4936526	Diversity panel	15	10			0	0			0	0	0	0
4936533	Diversity panel	5.652173913	20			2	0			0	0	0	0
4937343	Diversity panel	0	7			9.696969697	6.25			0	0	0	0
4944857	Diversity panel	20	39.3442623			41.27906977	0			0	38.4180791	0	0
4960851	Diversity panel	0	0			0	0			0	0	0	0
6174889	Diversity panel	0	0			0	0			0	0	0	0
6175067	Diversity panel	0	0			0	0			0	0	0	0
6341870	Diversity panel	16.66666667	10			0	0			0	0	0	0
6566857	Diversity panel	10	20			0	5			0	0	0	0
6679711	Diversity panel	0	0			0	0			0	0	0	0
6680962	Diversity panel	11.2195122	16.47058824			5	16.66666667			0	44.19889503	62.06896552	1.5625
6683477	Diversity panel	0	0			0	24			0	0	17.87709497	10.47120419
6684333	Diversity panel	0	0			0	3.75			0	0	0	0
6690981	Diversity panel	0	0			0	0			0	32.27848101	0	0
6927038	Diversity panel	0	6.842105263			0	0			0	0	0	0
6933207	Diversity panel	0	0			0	0			0	0	21.47239264	0
7025907	Diversity panel	47.77777778	30			7.586206897	44.59459459			0	22.29299363	19.13580247	4.022988506
7025946	Diversity panel	30	0			0	0			0	0	0	0
7025950	Diversity panel	20	0			0	45.625			0	0	1.666666667	0
7175993	Diversity panel	0	0			0	0			0	0	0	0
7176068	Diversity panel	0	0			0	0			0	0	0	0
7176119	Diversity panel	0	0			0	0			0	1.807228916	0	0
7310905	Diversity panel	4.117647059	0			0	0			0	0	0	0
7396072	Diversity panel	10	10			5.384615385	0			0	0	0	0
7396125	Diversity panel	0	10			0	0			0	0	0	0
7396133	Diversity panel	0	0			0	5.384615385			0	0	0	0
7396135	Diversity panel	0	10			0	0			0	0	0	3.550295858
7396139	Diversity panel	10	0			0	0			0	0	0	0
7396142	Diversity panel	20	7.894736842			0	8.666666667			0	0	0	58.38150289
7398595	Diversity panel	0	10			0	11.73913043			0	0	0	0
7400913	Diversity panel	0	10			0	0			0	0	0	0
7400914	Diversity panel	0	0			0	0			0	0	0	0
7400915	Diversity panel	0	0			7.407407407	1.333333333			0	0	0	5.347593583
7400916	Diversity panel	2.631578947	0			0	24.84848485			0	0	0	0
7806808	Diversity panel	0	10			0	0			0	0	0	0
7890137	Diversity panel	0	0			0	7.5			0	0	0	0
7895084	Diversity panel	10	0			0	0			0	0	0	0
7895085	Diversity panel	10	10			0	0			0	0	0	0
7895090	Diversity panel	0	0			0	0			0	0	0	10.82802548
7895097	Diversity panel	0	0			8.684210526	0			0	0	0	1.19047619
7895099	Diversity panel	0	0			0	0			0	0	0	4.761904762
7895126	Diversity panel	12.22222222	45.95959596			42.38410596	60.52631579			0	0	82.38993711	6.486486486
7895116	Diversity panel	3.684210526	0			0	0			2.906976744	0	0	0
6927036	Diversity panel	0	13			0	0			3.723404255	0	0	0
7025968	Diversity panel	0	10			21.71428571	48.93617021			4.605263158	0	0	31.54761905
7396039	Diversity panel	0	0			0	0			5.113636364	0	0	0
7895115	Diversity panel	0	0			0	0			5.347593583	0	0	0
7890112	Diversity panel	47.61904762	20			65	69.91150442			8.024691358	68.98734177	94.40993789	77.43902439
6679708	Diversity panel	0	0			0	0			8.064516129	0	0	0
7175990	Diversity panel	0	10.83333333			19.59183673	16.15384615			8.556149733	48.50746269	20.625	41.09589041
1396784	Diversity panel	10	2.941176471			0	0			11.56069364	0	0	0
7025931	Diversity panel	26.94915254	11.57894737			43.23529412	55.76923077			12.57861635	52.86624204	78.88198758	33.91812865
7895118	Diversity panel	9.333333333	0			25.71428571	41.14285714			12.97297297	18.90243902	63.27683616	10.65088757
6001439	Diversity panel	0	20			37.72058824	50.29585799			13.23529412	9.782608696	77.54010695	31.44329897
6692031	Diversity panel	0	0			17.5	46.92307692			14.53488372	30.48780488	38.18181818	2.45398773
6567313	Diversity panel	0	2.380952381			0	0			15.70680628	0	0	4.166666667
6932283	Diversity panel	15.65217391	20			19.35483871	36.68639053			16	35.13513514	74.7311828	28.73563218
6564531	Diversity panel	0	2			21.31578947	22.5			17.74193548	10.8974359	0	0
4911209	Diversity panel	18.18181818	50.58394161			0	55.17241379			20.19230769	47.54098361	87.43455497	22.72727273
6333158	Diversity panel	0	0			46.06299213	66.20689655			21.73913043	0	51.94805195	78.14569536
4885822	Diversity panel	11.17647059	32.19512195			45.59633028	54.91525424			21.96531792	23.16384181	43.67816092	13.1147541
7890106	Diversity panel	20.95238095	48.15602837			67.15328467	53.57142857			22.01257862	48.48484848	52.4822695	48.12030075
4756015	Diversity panel	16	0			0	9.285714286			24.04371585	7.975460123	0	0
3575624	Diversity panel	45.55555556	36.36363636			13.46938776	52.85714286			24.09638554	21.38728324	42.20779221	34.75609756
6569147	Diversity panel	10	6.470588235			31.69014085	45.38461538			24.46808511	0	1.136363636	2.577319588
7895124	Diversity panel	7.142857143	49.2			30	30			25	39.39393939	0	32.74853801
5090596	Diversity panel	0	7.142857143			47.46835443	45.33333333			25.5	54.80225989	89.18918919	47.8021978
6679852	Diversity panel	6.666666667	0			26.08695652	32.20338983			26.60098522	59.66850829	91.71270718	36.2244898
4905617	Diversity panel	17.79661017	5.238095238			39.84732824	55.90062112			26.70157068	25.80645161	36.17021277	31.49171271
6566596	Diversity panel	16	29.3814433			34.7826087	41.36363636			26.98412698	51.53374233	27.92207792	19.73684211
7890101	Diversity panel	14.70588235	12			24.44444444	72.72727273			27.09677419	15.48387097	58.70967742	26.28205128
7895091	Diversity panel	6.842105263	35.09433962			0	50.93167702			27.48538012	10.48951049	58.125	42.33128834
6682903	Diversity panel	7.142857143	29.04761905			25	38.5620915			28.72928177	0	38.95348837	9.036144578
6177828	Diversity panel	16.66666667	20			15.08196721	14.69387755			29.58579882	19.27710843	99.41520468	15.90909091
7895096	Diversity panel	15.78947368	71.35135135			37.34177215	54.60526316			29.94011976	17.44966443	70.46979866	61.14649682
4940678	Diversity panel	0	28.0952381			0	0			30	0	0	0
6692346	Diversity panel	21.5	10			53.2173913	31.875			31.46067416	0	68.66666667	4.651162791
6679899	Diversity panel	0	10			5	35.03649635			34.07821229	0	14.47368421	23.71794872
6678574	Diversity panel	14.70588235	42.59259259			28.63636364	40.84507042			35.02824859	32.73809524	50.64935065	25
3855011	Diversity panel	0	4.117647059			30.46875	35.8490566			35.39325843	10.88435374	35.75757576	11.69590643
7895101	Diversity panel	7.894736842	10			38.46153846	34.56521739			35.46511628	8.163265306	40.74074074	44.80519481
6337034	Diversity panel	0	10			0	0			35.82887701	0	0	14.97326203
4754390	Diversity panel	0	0			0	0			36.04060914	0	0	0
7895117	Diversity panel	7.142857143	10			13.33333333	38.84892086			36.31284916	0	86	61.11111111
7895088	Diversity panel	10	21.86440678			0	52.73972603			36.41304348	0	77.84431138	12.5748503
6566828	Diversity panel	0	24.54545455			39.3442623	47.09302326			36.99421965	37.34177215	76.1627907	60.81871345
6682922	Diversity panel	0	0			0	43.59375			37.69633508	0	2.197802198	13.68421053
6568165	Diversity panel	2.380952381	23.20754717			15.33333333	61.53846154			37.86982249	4.054054054	35.5704698	45.85987261
7895119	Diversity panel	19	30			44.11764706	63.06818182			38.54748603	0	58.23529412	24.43181818
7895113	Diversity panel	13.33333333	37.71428571			76.38888889	43.63636364			38.81578947	58.04195804	51.70068027	31.29251701
7895100	Diversity panel	17.82608696	39.02439024			40.40650407	53.04878049			39.71291866	28.06122449	50	47.46835443
6681493	Diversity panel	10	20.1369863			15.15151515	43.57541899			40.83769634	47.97979798	83.06878307	46.47058824
7025960	Diversity panel	10	38.17204301			31.89873418	39.07894737			41.11111111	42.04545455	93.29608939	52.27272727
6934570	Diversity panel	6.086956522	3.333333333			21.33333333	57.63888889			41.24293785	9.88372093	10.24096386	13.01775148
6932429	Diversity panel	0	0			13.19444444	43.42105263			43.86792453	0	27.12765957	51.4619883
7890115	Diversity panel	27.5	48			50.71428571	15.83333333			44.17177914	34	62.96296296	54.19354839
7895114	Diversity panel	15.23809524	12			46.4	38.47328244			44.68085106	62.98701299	59.73154362	54
5090672	Diversity panel	10.47619048	7.142857143			31.88405797	36.04651163			44.73684211	53.29341317	78.72340426	57.06806283
23028	Diversity panel	36.51685393	20			50.90909091	44.64285714			44.91017964	18	39.375	27.52808989
6566821	Diversity panel	17.89473684	1.764705882			0	56			44.91017964	20.37037037	50.96774194	25.92592593
7895125	Diversity panel	9	40.10989011			40.84507042	47.44525547			44.93670886	0	9.210526316	33.73493976
7890118	Diversity panel	20	26.60377358			26.86567164	20			45.18072289	49.03225806	87.58169935	37.5
6932418	Diversity panel	0	0			29.43925234	28.84615385			45.26315789	0	22.28915663	44.58598726
6691721	Diversity panel	8.837209302	10			11.39240506	33.33333333			45.3125	44.70588235	45.56213018	2.352941176
6681676	Diversity panel	8.095238095	20			31.62162162	53.94736842			45.5026455	38.88888889	52.56410256	46.73913043
7895123	Diversity panel	3.913043478	12.22222222			45.65217391	13.33333333			46.35761589	0	32.43243243	52.14723926
7890103	Diversity panel	28.06451613	19.04761905			27.5	59.26829268			47.16981132	51.25	68.09815951	25
7890110	Diversity panel	26.60377358	28.90909091			19.09090909	28.18181818			47.68211921	57.14285714	90.13157895	74.82517483
7895120	Diversity panel	4.782608696	52.36363636			27.5	58.72093023			48.06629834	0	89.6373057	56.41025641
7895122	Diversity panel	19.45945946	71.23287671			58.53658537	58.28220859			48.44720497	49.75845411	94.53551913	75.95628415
5106391	Diversity panel	20	25.21367521			46.79802956	54.22222222			48.54368932	65.17412935	76.23762376	90.74074074
7895098	Diversity panel	8.823529412	20			36.92307692	67.4556213			48.54368932	0	77.24867725	65.42553191
7890120	Diversity panel	10	23.45454545			8	42.85714286			49.34210526	52.63157895	67.53246753	27.7027027
7895112	Diversity panel	3.333333333	14.44444444			14	50			49.66442953	58.62068966	79.73856209	30.34482759
7890104	Diversity panel	45.5	45.04950495			16.5	15			49.66887417	20.12578616	20.12987013	28.88888889
7895104	Diversity panel	0	10			10.18181818	42.56756757			49.70760234	1.986754967	23.8410596	42.59259259
7895111	Diversity panel	24.28571429	46.90721649			28.98550725	56.39097744			50	41.91616766	76.51006711	65.68047337
6931516	Diversity panel	0	9.047619048			15	4.117647059			50.31055901	0	21.60493827	22.28915663
7895106	Diversity panel	15.45454545	48.94736842			56.875	53.79310345			50.56818182	25.58139535	57.45856354	73.25581395
4747362	Diversity panel	35.49295775	15.29411765			24.82758621	51.33333333			50.82872928	0	16.86746988	16.875
7890088	Diversity panel	48.01980198	32.35294118			53.90070922	48.61111111			51.17647059	54.34782609	89.75903614	77.16049383
7025921	Diversity panel	0	26.31578947			19.45945946	71.64179104			51.55279503	8.783783784	11.48648649	37.85714286
7025915	Diversity panel	30	23.20754717			27.67857143	40.84507042			51.61290323	28.67647059	62.85714286	49.35897436
6681164	Diversity panel	33.83838384	18.67924528			34.375	47.14285714			51.89873418	17.44966443	72.62569832	20
7522443	Diversity panel	0	21.53846154			28.27586207	47.14285714			51.97368421	7.894736842	17.80821918	77.92207792
6308951	Diversity panel	16	32.22222222			59.75609756	23.98148148			52.02312139	28.48101266	54.54545455	76.02339181
7025955	Diversity panel	10	29.04761905			11.03448276	39.3442623			52.17391304	0	32.53012048	57.54189944
5390612	Diversity panel	0	21.86440678			29.41176471	50.28571429			52.24719101	0	25.64102564	61.5819209
4935134	Diversity panel	37.97385621	43.90243902			11.76470588	26.35135135			52.26130653	57.14285714	34.09090909	26.03550296
7895089	Diversity panel	7.142857143	40			14.94252874	46.27659574			52.91005291	57.30994152	87.43718593	55
6415882	Diversity panel	14.23728814	14.28571429			50.68493151	56.41025641			54.78723404	43.31210191	37.64705882	28.82352941
7895095	Diversity panel	7.619047619	32.22222222			33.81355932	50			55.24475524	62.58503401	76.05633803	60.13071895
7025972	Diversity panel	34.44444444	38.91891892			25.50847458	60			55.33333333	56.84931507	66.42857143	86.18421053
6001093	Diversity panel	5.789473684	10			45.58823529	64.08450704			55.75757576	45.75163399	55.48387097	42.58064516
6567425	Diversity panel	0	0			5.925925926	51.04895105			55.95238095	0	9.036144578	43.1372549
7890125	Diversity panel	13.5	20			47.85714286	43.47368421			56.05095541	44.15584416	76.55172414	84
7890122	Diversity panel	18.18181818	5.294117647			47.36842105	49.90825688			56.875	49.09090909	98.8700565	93.14285714
5106304	Diversity panel	0	3.333333333			46.36363636	35.7			58.13953488	20	57.92682927	48.61878453
7895107	Diversity panel	25.23809524	52.63157895			34.09090909	41.52671756			58.38150289	32.71604938	73.86363636	86.28571429
6691523	Diversity panel	9.473684211	2.631578947			14.61538462	42.56756757			58.47953216	0	47.94520548	35.66878981
27001	Diversity panel	0	0			23.38709677	45.69536424			58.78787879	0	10.95890411	14.52513966
7895109	Diversity panel	21.57894737	21.83279743			43.47826087	41.33333333			59.01639344	48.10126582	100	39.375
7895108	Diversity panel	12	74.08839779			49.28571429	61.11111111			59.03614458	64.53900709	89.09090909	81.48148148
7895086	Diversity panel	4.117647059	0			0	37.69230769			59.5505618	44.92753623	40	19.88304094
7895092	Diversity panel	0	30			14.08163265	47.30538922			61.74496644	0	48.63013699	58.68263473
6085788	Diversity panel	4.117647059	6.842105263			16.14035088	34.81012658			61.79775281	0	40.74074074	27.91878173
7895094	Diversity panel	13	32.43243243			47.61904762	47.74193548			61.97183099	72.26277372	74.21383648	74.19354839
6681777	Diversity panel	16.66666667	18.0952381			45.71428571	49.67741935			62.42774566	29.3814433	61.9047619	39.67391304
7890090	Diversity panel	20	22.92682927			49.70760234	58.16993464			63.52201258	56.17283951	89.22155689	53.08641975
7895121	Diversity panel	6.470588235	23.20754717			5.161290323	50			63.75	52.69461078	63.29787234	35.16483516
7025929	Diversity panel	10	19.04761905			24.34210526	36.72131148			63.90532544	40.88050314	47.6744186	44.57831325
7895083	Diversity panel	5.294117647	9.411764706			45.28301887	46.05263158			64.32432432	24.02597403	46.2962963	46.77419355
7895110	Diversity panel	16.84210526	45.6043956			0	0			64.89361702	56.91056911	0	0
6464471	Diversity panel	5.789473684	22.13114754			28.30188679	55.90062112			65.02463054	55.43478261	89.88095238	29.83425414
7890128	Diversity panel	34.76190476	40			71.81208054	44.03669725			66.24203822	59.11949686	99.41520468	37.4301676
7895103	Diversity panel	5.789473684	48.82352941			47.95620438	25.66666667			66.66666667	17.73049645	0	66.875
7895093	Diversity panel	9.411764706	51.83206107			35	51.17647059			68.94409938	59.61538462	66.23376623	72.72727273
7890096	Diversity panel	43.06930693	35.78947368			16.84210526	45.16129032			69.46107784	57.2327044	7.051282051	27.90697674
7025964	Diversity panel	19.41176471	17.77777778			67.66917293	0			70.25316456	48.38709677	91.01796407	63.92405063
7890092	Diversity panel	46.72897196	30			34.09090909	57.85714286			70.76023392	76.96969697	13.92405063	45.56962025
264591	Diversity panel	32.63157895	58.06451613			43.63636364	44.39189189			71.17647059	44	83.87096774	35.48387097
5956817	Diversity panel	15.23809524	28.03278689			25.625	59.52380952			72.87234043	56.875	91.42857143	98.20359281
5794351	Diversity panel	0	10			55.70469799	46.75324675			75.25252525	59.77653631	78.61271676	43.31550802
7890135	Diversity panel	10	20			66.89189189	22.14285714			75.33333333	61.18421053	15.75757576	28.08988764
7895087	Diversity panel	10	24.73684211			21.34146341	48.07692308			76.96335079	56.44171779	93.29268293	52.22222222
7895105	Diversity panel	7.894736842	30.3030303			16.66666667	59.09090909			77.56410256	14.09395973	75	79.33333333
7890134	Diversity panel	26.94915254	18.0952381			56.953125	35.3271028			83.67346939	61.18421053	95.94594595	44.07894737
7895102	Diversity panel	12.63157895	68.84297521			40.85365854	33.25			90.72847682	54.76190476	91.4893617	86.2745098
7396155	Breeding panel						0			0		0	0
7400313	Breeding panel						0			0		0	0
7400308	Breeding panel						0			0		0	0
7313754	Breeding panel						0			0		0	0
7399712	Breeding panel						0			0		0	0
7400583	Breeding panel						0			0		0	0
7397670	Breeding panel						0			0		0	0
7396228	Breeding panel						0			0		0	0
7395926	Breeding panel						0			0		0	0
7396482	Breeding panel						0			0		0	0
7400239	Breeding panel						0			0		0	0
7400456	Breeding panel						0			0		0	0
7313697	Breeding panel						0			0		0	0
7310807	Breeding panel						0			0		0	0
7310788	Breeding panel						0			0		0	0
7398344	Breeding panel						0			0		0	0
7310601	Breeding panel						0			0		0	0
7398439	Breeding panel						0			0		0	0
7399613	Breeding panel						0			0		0	0
7311566	Breeding panel						0			0		0	0
7313804	Breeding panel						0			0		0	0
7398957	Breeding panel						0			0		0	0
7310628	Breeding panel						0			0		0	0
7400443	Breeding panel						0			0		0	0
7312071	Breeding panel						0			0		0	0
7398451	Breeding panel						0			0		0	0
7398438	Breeding panel						0			0		0	0
7313811	Breeding panel						0			0		0	0
7399875	Breeding panel						0			0		0	0
7400679	Breeding panel						0			0		0	0
7312085	Breeding panel						0			0		0	0
7400460	Breeding panel						0			0		0	0
7398018	Breeding panel						0			0		0	0
7395684	Breeding panel						0			0		0	0.5
7400281	Breeding panel						0			0		0	0.6
7399457	Breeding panel						0			0		0	0.6
7400491	Breeding panel						0			0.65		0	0
7310906	Breeding panel						0			0		0	1.02
7400490	Breeding panel						0			1.07		0	0
7400701	Breeding panel						0			0		0	1.11
7399277	Breeding panel						0			0		1.16	0
7313312	Breeding panel						0			0		0	1.43
7400595	Breeding panel						0			0		0	1.57
7312074	Breeding panel						0			0		0	1.58
7399485	Breeding panel						0			0		1.6	0
7399643	Breeding panel						0			0		0	1.61
7398376	Breeding panel						0			0		0	1.62
7399607	Breeding panel						0			0		0	1.64
7400293	Breeding panel						0			0		0	1.72
7399832	Breeding panel						0			0		0	1.79
7311134	Breeding panel						2			0		0	0
7397590	Breeding panel						0			0		0	2.06
7311467	Breeding panel						0			0		0	2.11
7398976	Breeding panel						0			0		0	2.21
7400582	Breeding panel						0			0		0	2.21
7396227	Breeding panel						0			0		2.22	0
7311967	Breeding panel						2.31			0		0	0
7312360	Breeding panel						2.5			0		0	0
7400656	Breeding panel						0			0		0	2.65
7310918	Breeding panel						0			0		2.65	0
7395976	Breeding panel						0			0		2.65	0
7396039	Breeding panel						0			0		2.73	0
7396624	Breeding panel						0			0		0	2.76
7399539	Breeding panel						0			2.79		0	0
7402209	Breeding panel						0			0		0	2.9
7399399	Breeding panel						0			0		0	2.98
7399830	Breeding panel						0			0		0	2.98
7396194	Breeding panel						0			2.99		0	0
7396555	Breeding panel						0			0		0	3.03
7400741	Breeding panel						0			0		3.09	0
7397371	Breeding panel						0			0		3.14	0
7398238	Breeding panel						3.16			0		0	0
7400087	Breeding panel						3.5			0		0	0
7396173	Breeding panel						0			0		3.55	0
7400458	Breeding panel						0			3.57		0	0
7399471	Breeding panel						0			0		0	3.57
7310794	Breeding panel						0			0		3.85	0
7400488	Breeding panel						0			3.9		0	0
7310307	Breeding panel						0			0		3.95	0
7313048	Breeding panel						0			0		0	4.07
7399072	Breeding panel						0			4.1		0	0
7400457	Breeding panel						0			0		0	4.26
7399823	Breeding panel						4.29			0		0	0
7399621	Breeding panel						0			0		4.32	0
7399829	Breeding panel						0			0		0	4.35
7399615	Breeding panel						0			4.73		0	0
7313682	Breeding panel						0			0		2.93	1.87
7312398	Breeding panel						0			4.86		0	0
7400337	Breeding panel						0			5.03		0	0
7395966	Breeding panel						0			0		5.29	0
7400446	Breeding panel						2.78			0		0	2.53
7313172	Breeding panel						0			0		0	5.46
7311555	Breeding panel						0			0		0	5.49
7400639	Breeding panel						0			0		5.56	0
7312934	Breeding panel						0			5.81		0	0
7400771	Breeding panel						6			0		0	0
7395822	Breeding panel						0			6.03		0	0
7400459	Breeding panel						0			0		0	6.12
7397504	Breeding panel						0			0		0	6.21
7400279	Breeding panel						0			0		0	6.25
7312313	Breeding panel						0			0		6.52	0
7313663	Breeding panel						3			0		0	3.59
7312620	Breeding panel						6.67			0		0	0
7399267	Breeding panel						0			7.07		0	0
7312215	Breeding panel						0			0		0	7.11
7399878	Breeding panel						5.33			0		1.8	0
7399638	Breeding panel						0			7.32		0	0
7395818	Breeding panel						0			0		0	7.34
7399609	Breeding panel						0			0		0	7.74
7311152	Breeding panel						0			7.78		0	0
7399639	Breeding panel						0			0		0	7.81
7400702	Breeding panel						0			0		0	7.85
7396236	Breeding panel						0			7.91		0	0
7398322	Breeding panel						0			0		8.43	0
7399413	Breeding panel						0			0		8.57	0
7397995	Breeding panel						8.72			0		0	0
7400194	Breeding panel						0			0		0	8.82
7395694	Breeding panel						0			0		8.89	0
7400579	Breeding panel						0			8.38		0	0.55
7396477	Breeding panel						0			0		8.99	0
7395971	Breeding panel						0			0		2.31	7.04
7398307	Breeding panel						0			0		9.36	0
7310905	Breeding panel						0			0		9.39	0
7397107	Breeding panel						0			0		0	9.44
7397372	Breeding panel						0			0		9.49	0
7312470	Breeding panel						0			1.15		8.38	0
7310251	Breeding panel						0			4.19		5.49	0
7396153	Breeding panel						0			0		0	10.47
7399739	Breeding panel						0			10.64		0	0
7398092	Breeding panel						0			10.67		0	0
7398014	Breeding panel						2			0		4.76	4.04
7310799	Breeding panel						0			0		11.05	0
7313462	Breeding panel						11.33			0		0	0
7399610	Breeding panel						0			0		0	12.22
7400276	Breeding panel						8.67			0		3.66	0
7314091	Breeding panel						0			0		9.3	3.14
7399616	Breeding panel						5			7.74		0	0
7398926	Breeding panel						0			0		0	12.9
7400294	Breeding panel						0			10.92		0	2.45
7310797	Breeding panel						11.25			2.25		0	0
7396248	Breeding panel						12.5			0		0	1.01
7400441	Breeding panel						0			13.64		0	0
7400209	Breeding panel						5			0		9.38	0
7399789	Breeding panel						14.48			0		0	0
7400442	Breeding panel						0			10.8		0	4
7398254	Breeding panel						5.29			0		9.63	0
7397500	Breeding panel						0			0		0	15.05
7397747	Breeding panel						0			0		0	15.59
7400224	Breeding panel						8.18			0		0	7.41
7400265	Breeding panel						0			11.54		0	4.19
7399014	Breeding panel						16.8			0		0	0
7396151	Breeding panel						0			7.88		2.25	6.98
7310804	Breeding panel						6.25			0		11.18	0
7397501	Breeding panel						0			0		0	17.53
7399619	Breeding panel						8.75			8.81		0	0
7400700	Breeding panel						0			0		0	17.58
7400299	Breeding panel						2.5			15.08		0	0
7400298	Breeding panel						11.03			6.7		0	0
7399834	Breeding panel						0			15.19		0	2.72
7399631	Breeding panel						14			3.98		0	0
7313678	Breeding panel						0			18.29		0	0
7400511	Breeding panel						0			0		18.75	0
7397520	Breeding panel						0			4.08		0	15.54
7310789	Breeding panel						5			0		14.8	0
7397073	Breeding panel						20			0		0	0
7396355	Breeding panel						10			10.1		0	0
7402229	Breeding panel						0			0		5.92	14.29
7312670	Breeding panel						0			20.33		0	0
7311544	Breeding panel						0.59			0		19.88	0
7397771	Breeding panel						0			0		0	20.47
7311300	Breeding panel						14			0		6.63	0
7313708	Breeding panel						0			10.23		0	10.61
7311894	Breeding panel						0			0		16.47	6.02
7310407	Breeding panel						0			0		18.39	4.49
7400251	Breeding panel						0			0		17.9	5.78
7313392	Breeding panel						25.71			0		0	0
7311077	Breeding panel						27.17			0		0	0
7396103	Breeding panel						12.12			0		5.17	14.53
7399541	Breeding panel						8.57			0		23.3	0
7398245	Breeding panel						6.84			0		0	25.14
7400743	Breeding panel						0			32.43		0	0
7399902	Breeding panel						32.58			0		0	0
7398023	Breeding panel						0			33.14		0	0
7312223	Breeding panel						1.76			0		30.77	3.11
7400598	Breeding panel						11.71			0		0	25
7313459	Breeding panel						24			18.47		0	0
7400318	Breeding panel						17.45			32.53		0	0
7396029	Breeding panel						0			12.57		0	42.42
7398700	Breeding panel						15			7.88		27.33	8.38
7399403	Breeding panel						32.31			16.77		0	9.71
7400749	Breeding panel						0			61.88		0	0
7310893	Breeding panel						48.97			0		21.81	0
7399627	Breeding panel						8.18			0		15.53	49.71
7402225	Breeding panel						18.36			0		35.39	28.11
7399966	Breeding panel						0			52.38		18.95	11.86
7310771	Breeding panel						14.08			0		50	21.79
7400644	Breeding panel						16.92			0		21.53	59.87
7396184	Breeding panel						34.84			0		47.13	20.44
7397682	Breeding panel						30.87			33.13		19.65	19.77
7397162	Breeding panel						0			31.94		72.89	1.18
7312673	Breeding panel						57.32			20.77		14.29	14.45
7399011	Breeding panel						53.05			0		15.57	46.91
7311326	Breeding panel						24.74			43.65		13.54	37.11
7310835	Breeding panel						31.25			9.04		22.53	62.57
7400204	Breeding panel						42.58			0		49.73	35.29
7397691	Breeding panel						36.49			12.78		18.56	69.79
7398701	Breeding panel						25			21.57		71.89	19.47
7397604	Breeding panel						50.68			46.01		5.95	38.12
7310775	Breeding panel						14.86			48.28		48.96	29.47
7400448	Breeding panel						60.9			49.14		0	31.84
7399819	Breeding panel						43.48			26.79		23.26	50.52
7310894	Breeding panel						48.4			15.64		37.65	42.7
7400646	Breeding panel						18.46			46.15		54.73	27.06
7310216	Breeding panel						6.06			39.77		35.71	69.19
7398903	Breeding panel						10			0		93.58	51.69
7310635	Breeding panel						45.71			55.13		26.99	27.75
7400478	Breeding panel						58.16			52.43		45.99	0
7397728	Breeding panel						50.88			8.2		64.25	43.96
7396538	Breeding panel						37.09			14.46		64.52	53.48
7400699	Breeding panel						28.03			14.97		66.46	63.69
7310862	Breeding panel						48.63			29.48		32.26	65.46
7310720	Breeding panel						42.45			50.3		29.19	54.39
7310785	Breeding panel						51.39			31.64		65.64	28.57
7400641	Breeding panel						25.93			9.09		76.58	66.27
7396161	Breeding panel						12.38			52.43		39.02	79.7
7400551	Breeding panel						52.74			52.23		17.93	75.86
7400437	Breeding panel						35			53.22		84.62	30.77
7310700	Breeding panel						52.55			35.15		70.79	49.15
7313112	Breeding panel						48.51			21.69		74.3	63.39
7398020	Breeding panel						44.16			0		100	71.35
7310770	Breeding panel						25			27.78		91.71	73.48
7311520	Breeding panel						0			50.85		100	71.28
7400073	Breeding panel						42.21			54.79		58.33	69.84
7312378	Breeding panel						49.29			30.11		91.92	71.43
7310704	Breeding panel						51.35			61.27		80.85	56
7400482	Breeding panel						51.97			57.95		100	44.16
7397531	Breeding panel						52.08			52.38		62.44	92.89
7400754	Breeding panel						49.67			52.87		92.68	67.84
7400069	Breeding panel						28.54			56.55		99.44	88.37
7400331	Breeding panel						47.3			69.46		86.81	69.89
7400752	Breeding panel						67.11			60.78		89.31	61.85
7397540	Breeding panel						54.2			44.81		97.02	85.64
7397538	Breeding panel						67.9			46.63		92.35	76.22
7313767	Breeding panel						33.77			63.07		100	86.36
7400746	Breeding panel						56.21			78.75		77.78	81.52
7400748	Breeding panel						45.22			78.92		78.26	94.09
7400751	Breeding panel						49.37			87.15		76.05	93.64
7400747	Breeding panel						68.59			75.88		77.38	89.69
908618310010_A_10	Full-sibs panel	44	43.68	20.91	50	53.74	50.28	98.36065574	94.84536082	62.96	64.50872878	92.65	98.17
908618310010_A_11	Full-sibs panel	5	0	0	0	20.67	0	0	0	34.29	0	0	5.33
908618310010_A_12	Full-sibs panel	0	10	0	0	0	0	5.319148936	0	0	0	0	0
908618310010_A_2	Full-sibs panel	0	13.02	53.13	83.33	40.45	31.55	100	88.96103896	38.71	40.27	100	87.72
908618310010_A_3	Full-sibs panel	24	42.59	35.19	46.53	50.69	38.71	97.82608696	93.18181818	0	0	68.32	72.29
908618310010_A_4	Full-sibs panel	0	6.72	0	0	0	0	0	0	0	0	0	0
908618310010_A_5	Full-sibs panel	86	84.04	76.29	100	69.52	62.3	100	76.44230769	0	0	62.37	87.56
908618310010_A_6	Full-sibs panel	5	61.54	67.06	80	62.3	45.54	98.65771812	87.17948718	0	37.31	73.46	88.44
908618310010_A_7	Full-sibs panel	77	45.26	12.56	63.38	55.83	54.27	44.04285714	44.04285714	0	44.04285714	44.04285714	44.04285714
908618310010_A_8	Full-sibs panel	14	0	10	0	0	0	7.142857143	0	0	0	8.67	0
908618310010_A_9	Full-sibs panel	0	6	0	0	0	0	0	0	0	0	0	0
908618310010_B_10	Full-sibs panel	16	17.37	33.66	25.56	41.67	64.33	78.52760736	91	36.08	60.92	77.72	56.32
908618310010_B_11	Full-sibs panel	0	18.82	7.33	60	63.45	62.31	84.24657534	98.74213836	50.35	67.15	89.33	90.36
908618310010_B_12	Full-sibs panel	14	15	54.24	70	81.25	38.13	98.17073171	68.27956989	0	21.71	99.37	48.07
908618310010_B_2	Full-sibs panel	10	35.47	56.54	100	22.22	5.16	84.89583333	58.01104972	0	14.52	45.13	97.93
908618310010_B_3	Full-sibs panel	0	2.38	10	10	9.29	0	0	0	0	0	0	18.65
908618310010_B_4	Full-sibs panel	0	13.68	37.5	0	0	0	16.47727273	19.27710843	0	0	0	7.37
908618310010_B_5	Full-sibs panel	0	0	0	0	0	0	0	0	0	0	0	0
908618310010_B_6	Full-sibs panel	0	0	0	10	0	0	0	0	0	0	0	0
908618310010_B_7	Full-sibs panel	25	53.33	32.83	86.55	63.95	21.88	90.12345679	85.78680203	28.57	63.95	86.26	96.76
908618310010_B_8	Full-sibs panel	5	71.1	18.18	0	6	3.53	10.52631579	23.65591398	0	18.59	0	26.83
908618310010_B_9	Full-sibs panel	62	31.58	75.29	92.94	51.27	19.76	84.70588235	95.40229885	44.68	65.74619829	76.57	89.01
908618310010_C_10	Full-sibs panel	26	25.71	70.2	80	60.38	55.98	93.04812834	48.97959184	42.59	57.42615638	66.49	62.31
908618310010_C_11	Full-sibs panel	97	61.68	66.61	100	56.97	21.62	100	100	20	0	54.05	79.66
908618310010_C_12	Full-sibs panel	100	63.39	41.81	100	56.14	11.05	95.48022599	34.31372549	23.42	55.49	8.5	33.71
908618310010_C_2	Full-sibs panel	15	31.87	53.5	99.44	18.41	22.5	60.46511628	57.30994152	13.55	25.73	46.45	100
908618310010_C_3	Full-sibs panel	8	12.11	52.04	94.08	0	42.19	17.54385965	3.977272727	0	0	27.93	0
908618310010_C_4	Full-sibs panel	0	13	0	0	0	0	0	0	0	0	0	0
908618310010_C_5	Full-sibs panel	0	34.29	12.94	6.32	0	0	0	2.830188679	0	0	8.56	3.23
908618310010_C_6	Full-sibs panel	0	0	0	10	17.86	8.97	13.92405063	0	0	7.69	0.63	0
908618310010_C_7	Full-sibs panel	10	32.43	37.14	67.65	53.21	44.06	98.39572193	94.21965318	15.32	32.37	100	100
908618310010_C_8	Full-sibs panel	0	38.51	73.79	100	78.43	49.1	95.48022599	83.33333333	0	47.5	78.92	82.61
908618310010_C_9	Full-sibs panel	31	15.26	27.4	100	64.56	15.6	25	8.139534884	4.93	0	0	6.52
908618310010_D_10	Full-sibs panel	51	20.36	56.5	89.14	55.85	11.25	93.82022472	22.63157895	0	40.1	50.49	89.42
908618310010_D_11	Full-sibs panel	23	43.64	35.56	63.7	54.49	29.76	85.29411765	84.06593407	31.1	62.92	84.44	43.88
908618310010_D_12	Full-sibs panel	0	19.81	50	0	0	0	0	0	0	0	0	0
908618310010_D_2	Full-sibs panel	10	0	66.03	100	45.41	39.47	94.97487437	100	0	0	100	100
908618310010_D_3	Full-sibs panel	0	0	0	0	0	4.09	2.912621359	0	16.38	0	0	0
908618310010_D_4	Full-sibs panel	0	10	6	2.94	0	8.82	0	0	0	0	18.6	0
908618310010_D_5	Full-sibs panel	0	18.95	6.82	20	0	0	36.95652174	5.911330049	0	0	1.09	0
908618310010_D_6	Full-sibs panel	0	2.63	0	0	0	0	0	0	0	0	1.49	2.86
908618310010_D_7	Full-sibs panel	38	66.59	28.5	97.19	51.52	43.51	100	95.95959596	0	60.75	18.28	80.1
908618310010_D_8	Full-sibs panel	10	44.73	28.64	20	64.38	45.51	60.22727273	50	8.27	63.69	53.33	51.11
908618310010_D_9	Full-sibs panel	0	0	5.5	0	0	0	0	0	0	0.702727273	0	2.23
908618310010_E_10	Full-sibs panel	26	22.08	50.59	50.69	61.88	66.13	77.22222222	52.57142857	66.86	67.23	95	100
908618310010_E_11	Full-sibs panel	44	41.07	8.82	100	11.18	0	15.97633136	0	0	0	18.28	9.88
908618310010_E_12	Full-sibs panel	0	21.37	0	0	17.44	0	2.234636872	0	0	0	2.21	0
908618310010_E_2	Full-sibs panel	23	40.75	22.22	80	48.81	60.67	96.53179191	84.7826087	18.12	52.8	94.02	80.51
908618310010_E_3	Full-sibs panel	25	29.38	27.89	47.7	56.33	43.41	71.34831461	71.66666667	0	36.47	58.38	81.08
908618310010_E_4	Full-sibs panel	34	43.16	55.65	97.6	66.75	46.2	97.84946237	96.35416667	24.68	52.07	95.16	93.81
908618310010_E_5	Full-sibs panel	0	10	53.06	60	21.82	35.5	100	87.56756757	61.69	53.05	90.61	84.31
908618310010_E_6	Full-sibs panel	0	44.62	0	0	0	0	0	0	0	0	0	0
908618310010_E_7	Full-sibs panel	21	26.32	50.28	6.5	53.13	56.3	60.11560694	67.66169154	18.32	62.9	5.41	21.11
908618310010_E_8	Full-sibs panel	32	10	31.76	70	74.68	54.24	93.67816092	77.5147929	40.69	70.88	84.48	100
908618310010_E_9	Full-sibs panel	10	0	22.94	20	0	0	0	0	0	0	0	0
908618310010_F_10	Full-sibs panel	16	84.04	26.37	35	50	54.61	68.78980892	83.04093567	22.88	64.16	91.01	90.11
908618310010_F_11	Full-sibs panel	0	0	7.5	10	0	0	0	21.42857143	0	0	9.28	0
908618310010_F_12	Full-sibs panel	22	35.39	63.82	75.46	70.33	48	61.84971098	58.85416667	6.94	40.51	39.36	69.73
908618310010_F_2	Full-sibs panel	36	36.67	31.52	48.13	62.03	67.48	95.50561798	85.31073446	19.05	47.2	95.38	81.63
908618310010_F_3	Full-sibs panel	0	52.45	40.12	35.8	49.31	60.26	81.76470588	63.85542169	9.32	54.65	77.91	69.14
908618310010_F_4	Full-sibs panel	31	47.21	47.57	90	73.36	49.19	100	66.4893617	62.64	74	69.1	100
908618310010_F_5	Full-sibs panel	0	6	0	0	6.25	0	90.55555556	0	0	12.99	22.28	2.62
908618310010_F_6	Full-sibs panel	0	0	5.24	0	16	5.79	0	0	0	0	0	0
908618310010_F_7	Full-sibs panel	0	0	45.38	94.48	0	0	24.85549133	29.08163265	0	0	0	0
908618310010_F_8	Full-sibs panel	5	18	11.02	16.76	21.26	0	0	2.645502646	2.24	0	21.62	0
908618310010_F_9	Full-sibs panel	36	48.72	42.39	100	65.84	46.71	96.17834395	96.47058824	62.04	60.69	93.49	68.28
908618310010_G_10	Full-sibs panel	0	0	4.12	8.82	2.94	2	21.51162791	9.467455621	0	28.76	15.85	0
908618310010_G_11	Full-sibs panel	0	5.79	20.17	0	0	0	0	0	0	0	0	0
908618310010_G_2	Full-sibs panel	0	0	0	0	0	0	6.666666667	0	0	50.6	0	0
908618310010_G_3	Full-sibs panel	6	39.69	27.93	100	78.4	39.38	79.6875	50.26455026	14.39	48.3	53.22	47.94
908618310010_G_4	Full-sibs panel	0	0	4.09	0	0	0	0	0	0	6.49	5.43	7.23
908618310010_G_5	Full-sibs panel	0	45.82	60.28	100	62.32	28.85	100	89.88764045	31.54	57.05	89.62	81.48
908618310010_G_6	Full-sibs panel	10	19.41	16.42	65	48.39	39.41	80.43478261	71.13402062	11.59	43.2	66.32	77.27
908618310010_G_7	Full-sibs panel	0	0	0	0	0	2	2.958579882	0	0	0	6.67	0
908618310010_G_8	Full-sibs panel	27	50.96	34.34	100	48.72	42.11	73.29192547	65.49707602	0	39.31	34.66	38.33
908618310010_G_9	Full-sibs panel	0	25.24	34.13	2.5	0	0	0	22.04301075	18.84	0	10.11	18.04
908618310010_H_1	Full-sibs panel	0	0	0	21.67	0	0	11.2244898	0	0	0	0	0
908618310010_H_10	Full-sibs panel	0	39.05	0	0	0	0	0	5.298013245	0	0	0	0
908618310010_H_11	Full-sibs panel	0	0	8.95	0	0	0	0	0	0	0	0	0
908618310010_H_2	Full-sibs panel	0	0	0	0	0	0	0	0	0	0	0	0
908618310010_H_3	Full-sibs panel	10	13.68	27.43	100	62.58	61.71	100	73.46938776	38.26	37.64	93.12	100
908618310010_H_4	Full-sibs panel	80	64.86	60.94	0	58.35	4.29	42.87818803	80.34188034	0	0	42.87818803	80
908618310010_H_5	Full-sibs panel	0	16.78	50.47	8.89	0	2.94	0	17.0212766	0	19.77	69.46	0
908618310010_H_6	Full-sibs panel	0	0	1.76	0	0	0	13.19796954	15.92039801	0	0	2.31	47.96
908618310010_H_7	Full-sibs panel	0	0	6.67	10.59	0	0	60.36585366	20.37037037	0	0	0	0
908618310010_H_8	Full-sibs panel	0	0	45.79	0	24.69	0	32.48407643	69.04761905	13.01	55.49	0	0
908618310010_H_9	Full-sibs panel	73	89.41	34.55	100	48.51	40.19	100	88.54166667	45.24	45.24	0	0
908618310011_A_1	Full-sibs panel	90	54.21	50.66	100	69.32	64.55	61.32596685	9.090909091	44.37	100	0	93.75
908618310011_A_10	Full-sibs panel	0	18.82	57.69	100	70.15	31.67	98.18181818	100	90.08	63.76	100	96.81
908618310011_A_11	Full-sibs panel	0	2.38	0	0	0	0	2.604166667	0	6.61	42.86	0	0
908618310011_A_12	Full-sibs panel	0	28.72	0	0	0	0	68.18181818	36.47058824	0	0	30	0
908618310011_A_2	Full-sibs panel	6	0	50.08	60.26	44.87	49.39	93.78881988	83.60655738	0	43.24	61.99	54.75
908618310011_A_3	Full-sibs panel	0	13.47	10.7	0	0	0	7.643312102	3.191489362	0	0	0	0
908618310011_A_4	Full-sibs panel	74	46.77	36.47	100	47.03	53.54	90.10989011	25.64102564	20.22	42.86	84.04	3.7
908618310011_A_5	Full-sibs panel	52	47.8	61.41	100	78.29	44.09	100	86.5	22.22	71.28	86.89	81.44
908618310011_A_6	Full-sibs panel	0	0	7.5	0	0	0	0	0	0	0	0	26.6
908618310011_A_7	Full-sibs panel	10	10	43.64	20	19.35	54.76	28	18.98090909	0	0	23.04	0
908618310011_A_8	Full-sibs panel	0	7.89	16	0	6	0	0	16.27906977	0	0	0	0
908618310011_A_9	Full-sibs panel	0	8.89	10	14.36	4.67	0	0	0	0	4.213333333	4.213333333	4.213333333
908618310011_B_1	Full-sibs panel	48	36.81	56.31	60.08	42.53	13.33	50.29585799	70.65217391	25.32	58.18	37.36	91.5
908618310011_B_10	Full-sibs panel	31	38.23	50.08	75.82	50.67	49.12	97.25274725	77.96610169	58.99	50.68	78.72	87.57
908618310011_B_11	Full-sibs panel	0	0	0	0	0	0	0	0	0	0	0	0
908618310011_B_12	Full-sibs panel	0	8.1	8.67	20	0	0	0	0	0	0	0	0
908618310011_B_2	Full-sibs panel	64	84.95	50.56	100	52.91	48.89	100	69.495	52.32	98.21	43.11	69.495
908618310011_B_3	Full-sibs panel	28	40	31.05	51.74	33.13	68.24	94.18604651	91.82692308	44.44	32.37	96.47	72.11
908618310011_B_4	Full-sibs panel	18	45.7	67.36	70.97	35.63	55.09	83.83233533	98.92473118	26.67	25.61	85.06	56.83
908618310011_B_5	Full-sibs panel	33	33.64	58.92	100	63.74	54.3	91.30434783	98.46938776	34.29	28.41	88.42	34.45
908618310011_B_6	Full-sibs panel	0	10	10	0	0	4	0	0	0	0	0	0
908618310011_B_7	Full-sibs panel	32	51.49	42.71	20	56.88	56.84	96.62921348	91.2371134	8.72	55.88	78.92	94.97
908618310011_B_8	Full-sibs panel	0	0	25.5	20	7.5	0	29.87804878	37.5	7.49	0	7.65	0
908618310011_B_9	Full-sibs panel	33	51.33	37.64	100	57.58	47.09	100	89.32038835	41.67	70.86	69.89	63.48912621
908618310011_C_1	Full-sibs panel	31	1.43	60	70	15.58	0	10.3960396	22.93622662	0	18.02	22.93622662	22.93622662
908618310011_C_10	Full-sibs panel	15	60.07	76.2	100	75.91	52.87	100	98.70967742	52.42	64.93	97.4	90.63
908618310011_C_11	Full-sibs panel	0	5.29	0	0	0	0	21.97802198	0	0	0	0	0
908618310011_C_12	Full-sibs panel	47	21.39	93.72	46.34	48.72	60.12	99.4011976	82.79569892	0	0	76.14	68.33
908618310011_C_2	Full-sibs panel	58	90.91	49.08	100	46.74	60.11	94.91525424	69.01552542	50.34	96.86	43.2	69.01552542
908618310011_C_3	Full-sibs panel	25	12.63	25.92	72.09	43.65	67.39	90.85365854	22.10526316	41.34	53.5571747	93.78	94.37
908618310011_C_4	Full-sibs panel	53	65.64	47.54	14.87	68.13	44.84	81.98757764	100	40.37	56.16	86.63	64.16
908618310011_C_5	Full-sibs panel	0	18.46	36.98	5.33	0	0	0	19.3877551	12.24	49.44	33.15	0
908618310011_C_6	Full-sibs panel	0	20	9.5	0	26.04	0	14.03508772	31.38297872	0	0	0	0
908618310011_C_7	Full-sibs panel	0	0	9.23	10	0	0	26.63043478	0	0	0	0	2.7
908618310011_C_8	Full-sibs panel	13	26.73	36.21	21.18	63	52.29	96.89440994	78.19148936	0	20.69	95	75.13
908618310011_C_9	Full-sibs panel	27	34.74	17.4	36.32	35.87	61.14	79.36507937	30.56994819	56.12	47.89136614	68.28	80
908618310011_D_1	Full-sibs panel	0	0	0	0	0	0	0	0	0	0	0	0
908618310011_D_10	Full-sibs panel	6	0	7.14	10	21.52	1.76	63.42857143	9.195402299	14.5	46.48	0	0
908618310011_D_11	Full-sibs panel	0	24.71	30.27	19.2	34.48	45	100	79.7752809	0	41.67	53.04	61.27
908618310011_D_12	Full-sibs panel	50	13.75	77.07	50.63	63.67	56.59	100	63.15789474	63.79578947	63.79578947	63.94	99.15
908618310011_D_2	Full-sibs panel	0	0	0	15.43	0	5.74	0	0	36.36	91.43	0	0
908618310011_D_3	Full-sibs panel	56	34.62	54.8	99.44	50.88	36.94	100	76.63043478	35	46.6	83.33	87.08
908618310011_D_4	Full-sibs panel	36	5.79	30.3	0	0	0	33.52941176	29.67032967	9.66	0	16.22	0
908618310011_D_5	Full-sibs panel	19	66.69	40.8	100	83.54	43.24	100	79.28994083	25	72.93	68.94	59.32
908618310011_D_6	Full-sibs panel	0	0	0	6.84	0	0	0	9.89010989	0	0	0	0
908618310011_D_7	Full-sibs panel	0	0	40.78	26.54	7	0	3.333333333	0	0	21.51	0	4.25
908618310011_D_8	Full-sibs panel	4	46.91	20	0	5	0	0	0	29.01	0	0	29.26
908618310011_D_9	Full-sibs panel	30	55.9	83.13	39.75	44.05	29.7	91.37931034	56.31578947	25.61	64.33	36.84	74.36
908618310011_E_1	Full-sibs panel	37	29.17	65.09	84.62	21.25	50.68	81.71428571	86.51685393	28.78	53.06	60.71	93.88
908618310011_E_10	Full-sibs panel	0	30	66.76	0	0	28.49	48.14814815	0	0	0	45.77	74.23
908618310011_E_11	Full-sibs panel	0	3.68	10	5.26	47.69	47.14	0	6.060606061	0	0	31.03	90.06
908618310011_E_12	Full-sibs panel	40	56.9	54.41	100	53.18	42.26	100	93.06358382	0	52.94	90.16	97.66
908618310011_E_2	Full-sibs panel	20	23.45	63.59	71.66	20	54.55	84.39306358	90.95744681	13.97	21.18	98.13	23.68
908618310011_E_3	Full-sibs panel	65	59.03	51.28	97.4	69.32	51.06	63.34888889	63.34888889	37.8	59.78	79.47	63.34888889
908618310011_E_4	Full-sibs panel	54	29.18	52.56	100	70.83	23.95	100	97.2826087	37.77	62.35	98.86	66.07114625
908618310011_E_5	Full-sibs panel	56	61.53	25.82	100	86.93	43.39	100	100	21.79	98	60	68.49636364
908618310011_E_6	Full-sibs panel	0	4.74	15.56	10	0	0	0	10.58823529	0	0	20.34	0
908618310011_E_7	Full-sibs panel	33	22.82	40.5	65.43	59.75	19.82	68.36734694	35.10638298	15.85	0	60.94	100
908618310011_E_8	Full-sibs panel	0	37.84	8.95	5.56	5.38	0	78.34394904	26.70157068	0	0	0	0
908618310011_E_9	Full-sibs panel	0	12	67.03	26.18	0	0	6.703910615	0	45.56	51.37	0	0
908618310011_F_1	Full-sibs panel	10	8.75	0	0	0	0	0	0	0	0	9.2	0
908618310011_F_10	Full-sibs panel	75	43.33	50.5	90	29.29	30.14	100	87.11656442	35.77	44.59	58.20786949	54.55
908618310011_F_11	Full-sibs panel	36	38.89	71.11	100	66.35	52.32	100	88.70056497	26.36	55.2	62.82	73.84
908618310011_F_12	Full-sibs panel	0	41.4	51.11	17.5	61.62	28.29	97.60479042	83.8150289	0	0	9.04	4.57
908618310011_F_2	Full-sibs panel	35	36.08	55.14	77.51	55.71	53.7	92.85714286	94.57831325	58.46754561	58.46754561	77.65	6.45
908618310011_F_3	Full-sibs panel	0	28.11	20.87	7.5	0	0	0	0	8.33	40	0	0
908618310011_F_4	Full-sibs panel	60	70.77	53.65	100	64.36	50	100	95.14563107	41.28	75.13	88.95	76.77
908618310011_F_5	Full-sibs panel	68	35.57	10	16.67	75.71	59.3	83.13953488	95.69892473	61.43	71.98	43.08	60.8
908618310011_F_6	Full-sibs panel	19	0	7.5	51.03	32.92	0	88	0	0	0	27.44	1.35
908618310011_F_7	Full-sibs panel	0	20	18.97	0	0	0	0	6.451612903	0	0	0	0
908618310011_F_8	Full-sibs panel	6	21.86	36.57	19.43	75.12	40.67	100	98.84393064	35	41.89	76.1	85.39
908618310011_F_9	Full-sibs panel	11	14.44	100	94.27	6.67	0	6.565656566	0	0	0	21.90233242	7.98
908618310011_G_1	Full-sibs panel	0	0	5.24	0	0	9.52	21.02272727	0	0	0	0.57	8.91
908618310011_G_10	Full-sibs panel	46	38.1	68.22	100	72.99	63.91	100	100	25.47	69.17	0	30.77
908618310011_G_11	Full-sibs panel	43	27.78	67.06	100	65.15	52.6	99.37106918	89.65517241	30.58	43.26	68.93	83.91
908618310011_G_2	Full-sibs panel	21	27.78	60	96.43	40.7	60.69	79.74683544	78.48837209	53.59	53.16	69.61	86.7
908618310011_G_3	Full-sibs panel	0	0	5.79	0	0	0	0	0	0	0	0	0
908618310011_G_4	Full-sibs panel	4	0	0	0	0	0	0	0	0	79.19	0	0
908618310011_G_5	Full-sibs panel	50	17.55	55.08	26.17	80.52	18	69.64285714	10.11235955	20.53	58.33	75.68	49.47
908618310011_G_6	Full-sibs panel	10	48.92	35.36	90	73.81	56.71	100	97.91666667	50.34	42.68	79.69	62.31151515
908618310011_G_7	Full-sibs panel	0	10	8.95	10	0	0	0	0	0	27.33	44.86	0
908618310011_G_8	Full-sibs panel	0	40.12	73.17	29.21	60.47	54.42	68.78612717	43.57541899	57.74	34.87	10.11	54.95
908618310011_G_9	Full-sibs panel	0	0	7.06	0	0	0	0	0	0	0	0	0
908618310011_H_1	Full-sibs panel	53	40.68	22.7	100	58.58	17.61	98.23529412	57.74684492	39.47	74.42	69.06	61.46
908618310011_H_10	Full-sibs panel	4	15.82	14.04	57.17	51.68	74.83	83.03030303	99.35064935	0	61.83	70.83	76.97
908618310011_H_11	Full-sibs panel	36	19.09	45.35	100	63.28	38.73	100	86.4321608	30.4	44.59	91.04	92.81
908618310011_H_2	Full-sibs panel	25	24.67	61.95	94.01	46.15	54.17	67.64705882	0	39.18	42.32470588	10.47	42.32470588
908618310011_H_3	Full-sibs panel	16	33.14	30.59	83.14	25.33	39.74	93.78881988	75	26.57	19.11	75.43	48.95
908618310011_H_4	Full-sibs panel	0	0	0	0	0	0	0	0	0	0	0	0
908618310011_H_5	Full-sibs panel	0	18.42	0	5.26	0	0	0	0	0	0	3.85	0
908618310011_H_6	Full-sibs panel	10	57.05	15.24	80	30.61	0	50	41.75257732	7.94	0	24.85	22.47
908618310011_H_7	Full-sibs panel	0	0	0	0	0	0	19.52662722	6.703910615	0	16.38	0	0
908618310011_H_8	Full-sibs panel	0	29.68	69.33	69.71	53.68	52.39	83.60655738	86.11111111	54.22	39.52	58.85	95.5
908618310011_H_9	Full-sibs panel	12	26.6	67.34	100	48.46	46.43	96.15384615	100	57.93	62.07	89.19	83.33
908618310012_A_1	Full-sibs panel	0	28.11	0	0	0	0	0	0	5.51	12.59	0	0
908618310012_A_10	Full-sibs panel	56	27.37	41.34	72.63	61.25	37.73	100	93.2038835	16.54	45.96	36.47	66.67
908618310012_A_11	Full-sibs panel	47	24	48.42	28.92	55.97	25.19	94.88636364	62.94117647	37.21	70.18	56.76	75.27
908618310012_A_12	Full-sibs panel	85	60	32.23	100	5	0	33.89830508	23.97959184	0	31.05708154	1.52	0
908618310012_A_2	Full-sibs panel	50	54.08	53.14	70	79.11	61.59	100	100	44.59	42.65	100	89.33
908618310012_A_3	Full-sibs panel	0	8.95	8.95	0	19.15	4.67	17.04545455	3.092783505	0	0	0	0
908618310012_A_4	Full-sibs panel	40	89.89	27.21	100	46.6	61.49	100	88.54166667	8.06	35.62	84.21	92.47
908618310012_A_5	Full-sibs panel	30	36.21	34.05	50	72.12	41.51	93.71428571	93.01075269	19.26	48.81	71.26	98.82
908618310012_A_6	Full-sibs panel	73	77.84	30.27	12.78	47.59	56.32	100	100	27.45	44.92	97.78	93.01
908618310012_A_7	Full-sibs panel	53	55.04	62.66	100	35.48	96	100	70.454	38.64	73.91	89.81	70.454
908618310012_A_8	Full-sibs panel	43	20	40.68	70	43.51	53.25	100	100	0	0	62.76	48.47272727
908618310012_A_9	Full-sibs panel	30	0	0	0	11.33	0	0	16.09195402	0	0	0	0
908618310012_B_1	Full-sibs panel	40	51.06	78.98	77.3	68.55	54.79	89.13043478	41.11111111	41.76	61.41559508	38.3	94.59
908618310012_B_10	Full-sibs panel	56	19.09	42.63	97.08	66	30.14	62.63736264	63.21243523	31.08	43.18	90.06	78.98
908618310012_B_11	Full-sibs panel	20	6.47	0	10	0	2.22	10.34482759	0	0	13.4477116	0	98.89
908618310012_B_12	Full-sibs panel	72	90.91	100	100	40.78	56.25	70.49180328	91.46341463	41.24	62.23	60.11	98.95
908618310012_B_2	Full-sibs panel	42	42.22	70	100	65.19	37.43	97.12643678	80.80808081	51.35	52.1	64.73	90.73
908618310012_B_3	Full-sibs panel	58	16.52	4.29	10	41.02	14.6	52.60115607	42.61363636	39.85047924	39.85047924	76.72	82.14
908618310012_B_4	Full-sibs panel	41	15.96	28.35	44.74	56.11	0	91.06145251	73.03370787	57.46	40.85	81.12	48.1531964
908618310012_B_5	Full-sibs panel	61	15.88	42.35	54.12	66.26	30.59	85.27607362	21.91011236	18.57	55.38	94.74	93.16
908618310012_B_6	Full-sibs panel	56	53.33	10	20	64.32	48.37	100	59.375	0	39	82.9	89.32
908618310012_B_7	Full-sibs panel	45	45.36	73.33	0	30.71	68.64	99.39759036	98.75	22.14	47.77	100	98.35
908618310012_B_8	Full-sibs panel	20	0	10	7.5	0	0	4.705882353	2.777777778	0	0	0	21.78
908618310012_B_9	Full-sibs panel	86	45.7	47.65	57.45	68.16	56.9	100	97.57575758	22.48	62.65	66.67	47.72
908618310012_C_1	Full-sibs panel	0	0	5	100	0	0	0	0	0	34.29	78.8	0
908618310012_C_10	Full-sibs panel	44	44.24	31.02	100	51.55	51.25	91.62011173	55.68181818	37.89	45.65	47.72	54.60199363
908618310012_C_11	Full-sibs panel	41	0	50.76	100	52.29	32.37	95.42857143	89.20454545	43.51	0	50.45631169	50.45631169
908618310012_C_12	Full-sibs panel	20	0	0	60	0	0	4.678362573	0	0	0	0	0
908618310012_C_2	Full-sibs panel	0	6.47	0	0	0	0	0	0	0	0	0	0
908618310012_C_3	Full-sibs panel	0	43.64	6.11	6.47	71.65	0	0	0	0	0	0	0
908618310012_C_4	Full-sibs panel	0	14.73	4.12	100	0	0	0	3.95480226	8.33	42.55	0	0
908618310012_C_5	Full-sibs panel	65	67.91	28.1	70	44.55	37.79	82.35294118	54.49629412	15.27	36.02	97.97	54.49629412
908618310012_C_6	Full-sibs panel	69	0	46.61	100	75	58.13	99.43820225	100	36.94	38.07	98.4	85.57
908618310012_C_7	Full-sibs panel	74	0	41.77	0	0	0	7.486631016	0	12.79	0	4.12	9.09
908618310012_C_8	Full-sibs panel	76	52.38	70	53.53	58.62	4.21	93.51351351	30.92783505	36.72	64.74	50.51	93.69
908618310012_C_9	Full-sibs panel	62	48.89	61.61	100	53.5	61.21	100	15.05376344	37.5	61.76	47.25	58.97943304
908618310012_D_1	Full-sibs panel	100	89.9	30	100	18.75	64.24	61.30952381	42.30769231	0	73.87	4.08	53.13247419
908618310012_D_10	Full-sibs panel	20	8.26	25.93	69.09	56.49	0	75.78947368	29.21348315	0	41.08572335	69.32	97.85
908618310012_D_11	Full-sibs panel	56	40.8	12	80	46.39	53.55	73.96449704	50.58139535	72.67	93.33	0	51.4
908618310012_D_12	Full-sibs panel	24	6.47	10	20	0	0	0	0	0	0	0	0
908618310012_D_2	Full-sibs panel	0	30	0	9.27	8.82	0	22.75449102	0	0	0	0	0
908618310012_D_3	Full-sibs panel	39	40.36	24.71	39.33	67.31	48	100	61.4213198	54.73	61.49	28.66	55.03
908618310012_D_4	Full-sibs panel	64	57.89	18.5	20	44.49	61.38	100	80.72916667	41.67	42.57	100	0
908618310012_D_5	Full-sibs panel	39	28.95	30.27	20.59	41.21	53.57	92.44186047	90.32258065	15.27	27.22	23.08	42.39
908618310012_D_6	Full-sibs panel	60	98.95	22.16	100	61.18	50.81	96.79144385	65.14467671	44.1	6.28	100	76.32
908618310012_D_7	Full-sibs panel	65	62.82	28.41	34.75	66.21	69.89	55.08982036	80.33707865	29.19	60.82	52.57	69.57
908618310012_D_8	Full-sibs panel	50	0	0	0	0	0	0	0	0	0	0	13.86
908618310012_D_9	Full-sibs panel	39	10	0	99.33	0	0	0	0	0	55.56	0	0
908618310012_E_1	Full-sibs panel	28	50.86	40.31	62.59	66.88	43.04	98.36065574	92.70833333	47.17	68.35	65.31	90.4
908618310012_E_10	Full-sibs panel	8	0	0	10	10.21	10.34	0	0	0	0	0	0
908618310012_E_11	Full-sibs panel	10	0	0	20	0	0	0	22.64150943	0	0	0	0
908618310012_E_12	Full-sibs panel	14	0	9.05	0	0	0	0	0	44.23	65.85	0	0
908618310012_E_2	Full-sibs panel	91	46.67	14.44	100	85.99	68.94	73.37278107	45.05494505	41.5	34.64	77.09	66.67
908618310012_E_3	Full-sibs panel	100	100	91.15	100	92.9	61.85	100	100	69.57	67.69	97.84	100
908618310012_E_4	Full-sibs panel	24	14.65	19.29	32.38	11.09	0	32.55813953	15.78947368	0	19.61978302	14.53	51.53
908618310012_E_5	Full-sibs panel	14	8.82	10	0	31.15	18.24	0	11.66666667	35.29	0	0	0
908618310012_E_6	Full-sibs panel	49	50.91	31.23	76.54	12.35	70.11	71.42857143	79.7979798	0	0	53.57	28.41
908618310012_E_7	Full-sibs panel	38	29.19	31.58	37.65	40	69.35	100	80.45977011	25.69	45.66	81.5	98.86
908618310012_E_8	Full-sibs panel	30	0	0	0	0	0	6.989247312	0	0	4.253567937	9.8	0
908618310012_E_9	Full-sibs panel	33	21.76	30	51.52	58.28	21.76	100	28.94736842	28.67	38.49521531	26.11	23.4
908618310012_F_1	Full-sibs panel	98	18.98	100	60	70.95	49.47	63.06818182	70.15706806	42.77	59.17	19.27	51.55
908618310012_F_10	Full-sibs panel	87	38.89	43.64	26.11	0	0	0	0	0	21.73777778	21.73777778	21.73777778
908618310012_F_11	Full-sibs panel	89	25.14	45.36	100	71.6	49.07	100	97.31182796	77.5581828	77.5581828	100	98.1
908618310012_F_12	Full-sibs panel	70	36.92	51.11	45.68	50.37	35.87	64.49704142	75.69060773	21.55	56.9	46.82	80.43
908618310012_F_2	Full-sibs panel	40	47.14	11.67	80	80.71	58.02	97.6744186	78.125	24.26	44.25	64.1	88.04
908618310012_F_3	Full-sibs panel	26	24	20.94	58.91	61.54	54.72	81.03448276	70.10309278	43.07	25	63.07	76.37
908618310012_F_4	Full-sibs panel	6	47.7	7.33	0	0	0	0	0	0	0	0	0
908618310012_F_5	Full-sibs panel	29	32	63.25	52.33	50.66	61.54	70.1863354	92.1686747	58.63954637	53.57	41.48	98.85
908618310012_F_6	Full-sibs panel	59	42.71	80	49.03	50	55.77	97.81420765	47.02702703	67.66	53.53	86.41	100
908618310012_F_7	Full-sibs panel	94	46.91	37.06	32.73	74.7	49.2	100	69.04761905	37.95	60.17751323	60.17751323	60.17751323
908618310012_F_8	Full-sibs panel	62	76.91	43.89	50	55.06	52.78	100	100	38.6	79.03	67.02	55.9
908618310012_F_9	Full-sibs panel	56	43.33	47.6	68.39	51.97	0	75.86206897	63.37209302	6.98	50.39946927	57.38	83.51
908618310012_G_1	Full-sibs panel	0	11.45	0	0	0	0	39.17525773	30.97826087	0	0	0	30.69
908618310012_G_10	Full-sibs panel	53	36.32	64.23	70	30.31	19.15	100	87.07865169	51.23	56.57786517	54.46	56.57786517
908618310012_G_11	Full-sibs panel	19	28.95	0	5.5	6.67	14.12	15.13513514	0	14.78864865	0	12.9	60.4
908618310012_G_2	Full-sibs panel	62	65.1	57.89	100	70.63	59.88	67.61363636	100	36.72	58.93	61.86	67.32942149
908618310012_G_3	Full-sibs panel	30	0	8.82	0	0	0	13.60946746	73.96449704	0	0	0	0
908618310012_G_4	Full-sibs panel	35	58	25	24.13	92	10.59	61.40350877	25.28735632	0	0	57.56	35.36098774
908618310012_G_5	Full-sibs panel	68	100	41.14	30	57.41	47.22	100	96.84210526	41.41	68.32	95.05	0
908618310012_G_6	Full-sibs panel	23	19.09	14.55	33.13	25	58.75	45.02923977	2.808988764	15.63	31.68347532	21.86	89.67
908618310012_G_7	Full-sibs panel	42	7.22	53.96	0	0	0	0	0	0	0	17.02	0
908618310012_G_8	Full-sibs panel	54	15.31	27.03	23.75	53.33	49.68	44.94382022	88.76404494	13.29	47.73	0	12.77
908618310012_G_9	Full-sibs panel	74	47.62	57.69	100	57.48	66.46	100	100	38.57	73.37545455	75.51	89.8
908618310012_H_1	Full-sibs panel	0	0	5.79	0	0	0	4.651162791	0	1.99	3.9	0	6.03
908618310012_H_10	Full-sibs panel	22	2.63	6	0	1.43	0	0	0	0	0	0	0
908618310012_H_11	Full-sibs panel	52	45.33	58.13	75.15	51.29	49.58	97.19101124	83.95061728	62.98742077	48.52	71.93	59.79
908618310012_H_2	Full-sibs panel	0	0	0	0	0	0	0	0	0	0	0	0
908618310012_H_3	Full-sibs panel	56	100	9.41	100	47.93	70.39	100	79.14110429	49.17	57.14	70	93.65
908618310012_H_4	Full-sibs panel	63	70	76.03	0	42.59	7.65	100	52.125	26.53	52.125	47.12	88.33
908618310012_H_5	Full-sibs panel	48	0	0	0	3.33	8	0	0	0	0	0	0
908618310012_H_6	Full-sibs panel	54	48.46	54.38	100	39.1	48.82	100	94.82758621	28.99	55.41	84.62	91.38
908618310012_H_7	Full-sibs panel	90	62.83	58.39	100	59.33	52.55	100	94.18604651	23.03	72.97691332	94.12	68.31
908618310012_H_8	Full-sibs panel	87	56.67	16.84	12.43	53.8	60.26	100	89.75903614	43.4	79.46	98.91	0
908618310012_H_9	Full-sibs panel	89	84.85	73.4	100	56.1	61.67	100	99.01960784	47.59	99.5	73.96	80.46269162
908618310013_A_1	Full-sibs panel	58	16.89	60	0	16.67	0	21.84820408	5.102040816	11.17	21.84820408	10.65	40
908618310013_A_2	Full-sibs panel	10	10	6.67	0	0	3.16	0	0	20.25	0	2.05	34.18
908618310013_A_3	Full-sibs panel	0	0	10	0	0	35.86	24.26035503	47.30538922	0	41.57	12.5	0
908618310013_B_1	Full-sibs panel	46	18.38	47.01	62.52	56.1	50.33	90.58823529	57.83783784	32.8	30.89	53.54	18.18
908618310013_B_2	Full-sibs panel	60	0	0	0	52.36	0	32.29555556	32.29555556	32.29555556	45.91	50.97	81.42
908618310013_B_3	Full-sibs panel	80	0	65.89	40	51.25	58.79	100	75.75757576	56.03	85.79	85.95	61.11
908618310013_C_1	Full-sibs panel	28	5.29	49.1	18.41	48.92	56.03	73.14285714	87.97814208	40.37	31.93	44.92	54.97
908618310013_C_2	Full-sibs panel	57	44.85	61.33	100	74.08	56.49	100	96.75675676	5.13	12.31	90.06	89.19
908618310013_C_3	Full-sibs panel	42	28.42	39.25	80	65	36.26	94.44444444	71.13402062	20.14	32.78	70.15	51.05
908618310013_D_1	Full-sibs panel	45	0	10	0	0	0	0	0	0	0	0	0
908618310013_D_2	Full-sibs panel	69	44.44	48.96	94.19	45.12	49.47	100	73.68421053	29.63	44.57	59.77	88.48
908618310013_D_3	Full-sibs panel	43	55.77	72.35	100	50.85	73.1	100	98.90710383	28.78	54.12	98.91	70.52610035
908618310013_E_1	Full-sibs panel	26	48.88	36.52	100	76.97	23.75	24.15730337	13.2183908	17.61	50.31	35.37	8.47
908618310013_E_2	Full-sibs panel	20	0	35.57	37.63	0	0	13.91752577	0	0	10.40341143	7.32	0
908618310013_E_3	Full-sibs panel	53	24.34	39.41	100	56	65.17	98.88888889	87.20930233	58.9	48.63	99.35	100
908618310013_F_1	Full-sibs panel	58	21.58	59.23	50	72.97	44.32	100	100	61.33	49.03	96.3	94.79
908618310013_F_2	Full-sibs panel	29	6.84	25.26	26.54	16.61	16.32	18.18332656	5.586592179	26.28	40.88	0	6.7
908618310013_F_3	Full-sibs panel	61	27.14	61.44	40	56.4	24.11	94.76744186	90.81632653	53.7	67.86	90.34	37.02
908618310013_G_1	Full-sibs panel	43	0	0	0	10	0	18.94736842	0	0	39.34	0	0
908618310013_G_2	Full-sibs panel	95	69.87	52.21	100	64.63	64.13	100	100	0	73.04909091	75.45	82.25
908618310013_G_3	Full-sibs panel	60	70.24	23.62	26.09	58.39	63.98	77.7027027	81.81818182	31.68	29.01	54.84	60
908618310013_H_1	Full-sibs panel	47	41.18	70	6	65.48	31.93	72.61904762	85.46511628	19.28	0	30	45.4
908618310013_H_2	Full-sibs panel	25	39.05	47.26	80	30.34	55.41	95	93.22033898	24.78	58.11	65	44.65
